# Supplementary material for: Identification of acetylcholinesterase inhibitors from traditional medicinal plants for Alzheimer's disease using in silico and machine learning approaches
Source: RSC Adv. 2024 Oct 31;14(47):34620–36. doi: 10.1039/d4ra05073h (PMC11526779; doi:10.1039/d4ra05073h)
Supplement: RA-014-D4RA05073H-s002 [file RA-014-D4RA05073H-s002.csv]

PubChem ID	Canonical smiles	PAINS	Brenk	NIH	Lipinski	Ghose	GSK	Molecular Weight	Rotatable Bonds	Hydrogen Acceptor	Hydrogen Donor	MLogP	TPSA	Heteroatoms	Molar Refractivity	Aromatic Rings
1130	CC1=C(SC=[N+]1CC2=CN=C(N=C2N)C)CCO	FALSE	TRUE	FALSE	Yes	Yes	Yes	265.362	4	5	2	0.60774	75.91	6	70.3242	2
1130	CC1=C(SC=[N+]1CC2=CN=C(N=C2N)C)CCO	FALSE	TRUE	FALSE	Yes	Yes	Yes	265.362	4	5	2	0.60774	75.91	6	70.3242	2
2355	COC1=C2C=CC(=O)OC2=CC3=C1C=CO3	FALSE	TRUE	FALSE	Yes	Yes	Yes	216.192	1	4	0	2.5478	52.58	4	58.808	3
3152	COC1=C(C=C2C(=C1)CC(C2=O)CC3CCN(CC3)CC4=CC=CC=C4)OC	FALSE	FALSE	FALSE	Yes	Yes	Yes	379.5	6	4	0	4.3611	38.77	4	110.1305	2
4114	COC1=C2C(=CC3=C1OC=C3)C=CC(=O)O2	FALSE	TRUE	FALSE	Yes	Yes	Yes	216.192	1	4	0	2.5478	52.58	4	58.808	3
4276	COC1=CC(=CC2=C1OCO2)CC=C	FALSE	TRUE	FALSE	Yes	Yes	Yes	192.214	3	3	0	2.1524	27.69	3	53.018	1
4970	CN1CCC2=CC3=C(C=C2C(=O)CC4=C(C1)C5=C(C=C4)OCO5)OCO3	FALSE	FALSE	FALSE	Yes	Yes	Yes	353.374	0	6	0	2.5573	57.23	6	93.2025	2
4970	CN1CCC2=CC3=C(C=C2C(=O)CC4=C(C1)C5=C(C=C4)OCO5)OCO3	FALSE	FALSE	FALSE	Yes	Yes	Yes	353.374	0	6	0	2.5573	57.23	6	93.2025	2
4970	CN1CCC2=CC3=C(C=C2C(=O)CC4=C(C1)C5=C(C=C4)OCO5)OCO3	FALSE	FALSE	FALSE	Yes	Yes	Yes	353.374	0	6	0	2.5573	57.23	6	93.2025	2
6448	CC(=O)OC1CC2CCC1(C2(C)C)C	FALSE	FALSE	FALSE	Yes	Yes	Yes	196.29	1	2	0	2.7643	26.3	2	54.783	0
6466	CC12C(C=CC3(C1C(C45C3CCC(C4)(C(=C)C5)O)C(=O)O)OC2=O)O	FALSE	TRUE	FALSE	Yes	Yes	Yes	346.379	1	5	3	1.0271	104.06	6	85.1734	0
9017	CC(CCC=C(C)C)CCOC(=O)C	FALSE	TRUE	FALSE	Yes	Yes	Yes	198.306	6	2	0	3.3221	26.3	2	59.079	0
9017	CC(CCC=C(C)C)CCOC(=O)C	FALSE	TRUE	FALSE	Yes	Yes	Yes	198.306	6	2	0	3.3221	26.3	2	59.079	0
10228	CC(=CCC1=C(C=CC2=C1OC(=O)C=C2)OC)C	FALSE	TRUE	FALSE	Yes	Yes	Yes	244.29	3	3	0	3.3103	39.44	3	72.171	2
10248	COC1=CC(=CC(=C1OC)OC)CC=C	FALSE	TRUE	FALSE	Yes	Yes	Yes	208.257	5	3	0	2.4409	27.69	3	59.999	1
12441	CN1CCC2=CC3=C(C4=C2C1CC5=C4C(=C(C=C5)OC)O)OCO3	FALSE	FALSE	FALSE	Yes	Yes	Yes	325.364	1	5	1	2.8816	51.16	5	88.9968	2
24838	CCCCCCOC(=O)C(C)CC	FALSE	TRUE	FALSE	Yes	Yes	Yes	186.295	7	2	0	3.156	26.3	2	54.556	0
27208	CC1=CCC(CC1)(C(C)CCC=C(C)C)O	FALSE	TRUE	FALSE	Yes	Yes	Yes	222.372	4	1	1	4.2302	20.23	1	70.3868	0
65575	CC1CCC2C13CCC(C(C3)C2(C)C)(C)O	FALSE	FALSE	FALSE	Yes	Yes	Yes	222.372	0	1	1	3.6098	20.23	1	66.0668	0
86374	CCCCCC1=C(C(=O)C(=C(O1)C)OC)O	FALSE	TRUE	FALSE	Yes	Yes	Yes	226.272	5	4	1	2.39512	59.67	4	61.1608	1
91354	CC1CCC2C1C3C(C3(C)C)CCC2=C	FALSE	TRUE	FALSE	Yes	Yes	Yes	204.357	0	0	0	4.2709	0	0	64.513	0
92231	CC1(C2C1C3C(CCC3(C)O)C(=C)CC2)C	FALSE	TRUE	FALSE	Yes	Yes	Yes	220.356	0	1	1	3.3858	20.23	1	65.9728	0
92782	CC12C(C=CC3(C1C(C45C3CCC(C4)C(=C)C5)C(=O)O)OC2=O)O	FALSE	TRUE	FALSE	Yes	Yes	Yes	330.38	1	4	2	1.9122	83.83	5	83.7136	0
93081	CC1CCC(C2C13C2C(=C)CC3)C(C)C	FALSE	TRUE	FALSE	Yes	Yes	Yes	204.357	1	0	0	4.2709	0	0	64.513	0
154417	CN1C2CCC1CC(C2)OC(=O)C(CO)C3=CC=CC=C3	FALSE	FALSE	FALSE	Yes	Yes	Yes	289.375	4	4	1	1.9309	49.77	4	79.9558	1
154417	CN1C2CCC1CC(C2)OC(=O)C(CO)C3=CC=CC=C3	FALSE	FALSE	FALSE	Yes	Yes	Yes	289.375	4	4	1	1.9309	49.77	4	79.9558	1
441005	CC1=CC2C(CCC(=C2CC1)C)C(C)C	FALSE	TRUE	FALSE	Yes	Yes	Yes	204.357	1	0	0	4.7252	0	0	66.743	0
442359	CC1CCC(C2C13C2C(=CC3)C)C(C)C	FALSE	TRUE	FALSE	Yes	Yes	Yes	204.357	1	0	0	4.2709	0	0	64.513	0
442393	CC(=C)C1CCC2(CCCC(=C)C2C1)C	FALSE	TRUE	FALSE	Yes	Yes	Yes	204.357	1	0	0	4.7252	0	0	66.743	0
442424	COC(=O)C1=COC(C2C1CC=C2CO)O	FALSE	TRUE	FALSE	Yes	Yes	Yes	226.228	2	5	2	-0.0533	75.99	5	53.9566	0
445070	CC(=CCCC(=CCCC(=CCO)C)C)C	FALSE	TRUE	FALSE	Yes	Yes	Yes	222.372	7	1	1	4.3979	20.23	1	72.4988	0
445858	COC1=C(C=CC(=C1)C=CC(=O)O)O	FALSE	TRUE	FALSE	Yes	Yes	Yes	194.186	3	3	2	1.4986	66.76	4	51.3286	1
473252	CC(C)C(=O)CC1=C(C=CC2=C1OC(=O)C=C2)OC	FALSE	TRUE	FALSE	Yes	Yes	Yes	260.289	4	4	0	2.5692	56.51	4	72.585	2
565059	CC(=O)OC1CC2CC(C(C1)N2C)O	FALSE	FALSE	FALSE	Yes	Yes	Yes	199.25	1	4	1	0.1455	49.77	4	50.7508	0
565059	CC(=O)OC1CC2CC(C(C1)N2C)O	FALSE	FALSE	FALSE	Yes	Yes	Yes	199.25	1	4	1	0.1455	49.77	4	50.7508	0
565059	CC(=O)OC1CC2CC(C(C1)N2C)O	FALSE	FALSE	FALSE	Yes	Yes	Yes	199.25	1	4	1	0.1455	49.77	4	50.7508	0
638014	CC1=C(C(CCC1)(C)C)C=CC(=O)C	FALSE	TRUE	FALSE	Yes	Yes	Yes	192.302	2	1	0	3.6582	17.07	1	60.153	0
638500	CC(=CCCC(=CCCC(=CCOC(=O)C)C)C)C	FALSE	TRUE	FALSE	Yes	Yes	Yes	264.409	8	2	0	4.9687	26.3	2	82.046	0
1201543	CN1CCCC1CC(=O)CC2CCCN2C	FALSE	FALSE	FALSE	Yes	Yes	Yes	224.348	4	3	0	1.5241	23.55	3	65.545	0
1201543	CN1CCCC1CC(=O)CC2CCCN2C	FALSE	FALSE	FALSE	Yes	Yes	Yes	224.348	4	3	0	1.5241	23.55	3	65.545	0
1201543	CN1CCCC1CC(=O)CC2CCCN2C	FALSE	FALSE	FALSE	Yes	Yes	Yes	224.348	4	3	0	1.5241	23.55	3	65.545	0
1201543	CN1CCCC1CC(=O)CC2CCCN2C	FALSE	FALSE	FALSE	Yes	Yes	Yes	224.348	4	3	0	1.5241	23.55	3	65.545	0
1201543	CN1CCCC1CC(=O)CC2CCCN2C	FALSE	FALSE	FALSE	Yes	Yes	Yes	224.348	4	3	0	1.5241	23.55	3	65.545	0
1201543	CN1CCCC1CC(=O)CC2CCCN2C	FALSE	FALSE	FALSE	Yes	Yes	Yes	224.348	4	3	0	1.5241	23.55	3	65.545	0
1268142	CC1CC(=O)C=C2C1(CC(CC2)C(=C)C)C	FALSE	TRUE	FALSE	Yes	Yes	Yes	218.34	1	1	0	3.9042	17.07	1	67.133	0
1549025	CC(=CCCC(=CCOC(=O)C)C)C	FALSE	TRUE	FALSE	Yes	Yes	Yes	196.29	5	2	0	3.2422	26.3	2	59.055	0
1549026	CC(=CCCC(=CCOC(=O)C)C)C	FALSE	TRUE	FALSE	Yes	Yes	Yes	196.29	5	2	0	3.2422	26.3	2	59.055	0
1549095	COC1=C(C=CC(=C1)C=CCO)O	FALSE	FALSE	FALSE	Yes	Yes	Yes	180.203	3	3	2	1.4063	49.69	3	50.7786	1
1549107	CC(=CCCC(=CCCC(=CCO)C)C)C	FALSE	TRUE	FALSE	Yes	Yes	Yes	222.372	7	1	1	4.3979	20.23	1	72.4988	0
1549108	CC(=CCCC(=CCCC(=CCO)C)C)C	FALSE	TRUE	FALSE	Yes	Yes	Yes	222.372	7	1	1	4.3979	20.23	1	72.4988	0
1549109	CC(=CCCC(=CCCC(=CCO)C)C)C	FALSE	TRUE	FALSE	Yes	Yes	Yes	222.372	7	1	1	4.3979	20.23	1	72.4988	0
1549778	CC(=CCCC(=CCCC(=O)C)C)C	FALSE	TRUE	FALSE	Yes	Yes	Yes	194.318	6	1	0	4.0483	17.07	1	62.337	0
1549992	CC1=CCC(CC1)C(C)(CCC=C(C)C)O	FALSE	TRUE	FALSE	Yes	Yes	Yes	222.372	4	1	1	4.2302	20.23	1	70.3868	0
1550607	CC(=CCCC(=CCOC1=CC2=C(C=C1)C=CC(=O)O2)C)C	FALSE	TRUE	FALSE	Yes	Yes	Yes	298.382	6	3	0	4.8645	39.44	3	90.401	2
1742210	CC1(CC2C1CCC3(C(O3)CCC2=C)C)C	FALSE	TRUE	FALSE	Yes	Yes	Yes	220.356	0	1	0	3.9364	12.53	1	66.264	0
1803558	CC1(C(O1)CC2=C(C=CC3=C2OC(=O)C=C3)OC)C	FALSE	TRUE	FALSE	Yes	Yes	Yes	260.289	3	4	0	2.5215	51.97	4	71.692	2
3000322	CN1C2CC(CC1C3C2O3)OC(=O)C(CO)C4=CC=CC=C4	FALSE	TRUE	FALSE	Yes	Yes	Yes	303.358	4	5	1	0.9181	62.3	5	79.3828	1
3000322	CN1C2CC(CC1C3C2O3)OC(=O)C(CO)C4=CC=CC=C4	FALSE	TRUE	FALSE	Yes	Yes	Yes	303.358	4	5	1	0.9181	62.3	5	79.3828	1
3000322	CN1C2CC(CC1C3C2O3)OC(=O)C(CO)C4=CC=CC=C4	FALSE	TRUE	FALSE	Yes	Yes	Yes	303.358	4	5	1	0.9181	62.3	5	79.3828	1
3085362	COC1=C(C=C(C=C1)CCC2=CC(=CC(=C2)OC)O)O	FALSE	FALSE	FALSE	Yes	Yes	Yes	274.316	5	4	2	2.9002	58.92	4	76.7256	2
5280537	COC1=C(C=CC(=C1)C=CC(=O)NCCC2=CC=C(C=C2)O)O	FALSE	TRUE	FALSE	Yes	Yes	Yes	313.353	6	4	3	2.4785	78.79	5	88.5133	2
5280537	COC1=C(C=CC(=C1)C=CC(=O)NCCC2=CC=C(C=C2)O)O	FALSE	TRUE	FALSE	Yes	Yes	Yes	313.353	6	4	3	2.4785	78.79	5	88.5133	2
5280863	C1=CC(=CC=C1C2=C(C(=O)C3=C(C=C(C=C3O2)O)O)O)O	FALSE	FALSE	FALSE	Yes	Yes	Yes	286.239	1	6	4	2.2824	111.13	6	74.5792	3
5280863	C1=CC(=CC=C1C2=C(C(=O)C3=C(C=C(C=C3O2)O)O)O)O	FALSE	FALSE	FALSE	Yes	Yes	Yes	286.239	1	6	4	2.2824	111.13	6	74.5792	3
5280863	C1=CC(=CC=C1C2=C(C(=O)C3=C(C=C(C=C3O2)O)O)O)O	FALSE	FALSE	FALSE	Yes	Yes	Yes	286.239	1	6	4	2.2824	111.13	6	74.5792	3
5281515	CC1=CCCC(=C)C2CC(C2CC1)(C)C	FALSE	TRUE	FALSE	Yes	Yes	Yes	204.357	0	0	0	4.7252	0	0	66.743	0
5284507	CC(=CCCC(=CCCC(C)(C=C)O)C)C	FALSE	TRUE	FALSE	Yes	Yes	Yes	222.372	7	1	1	4.3963	20.23	1	72.4768	0
5317844	CC1CCC(CC2=C1CCC2C)C(=C)C	FALSE	TRUE	FALSE	Yes	Yes	Yes	204.357	1	0	0	4.7252	0	0	66.743	0
6432312	CC(=C1CCC(C(C1)C(=C)C)(C)C=C)C	FALSE	TRUE	FALSE	Yes	Yes	Yes	204.357	2	0	0	4.8913	0	0	68.833	0
6432404	CC1=CC2C(CC1)C(=C)CCC2C(C)C	FALSE	TRUE	FALSE	Yes	Yes	Yes	204.357	1	0	0	4.5811	0	0	66.673	0
6537302	CN(C)CCC1=CC2=C(C=C1C=C3C4=C(C(=C(C=C4)OC)OC)C(=O)N3)OCO2	FALSE	TRUE	FALSE	Yes	Yes	Yes	396.443	6	6	1	2.7781	69.26	7	109.7062	2
6918391	CC(=C)C1CCC(C(C1)C(=C)C)(C)C=C	FALSE	TRUE	FALSE	Yes	Yes	Yes	204.357	3	0	0	4.7472	0	0	68.763	0
10559369	CC(=O)OC1CC2CCC(C1)N2C	FALSE	FALSE	FALSE	Yes	Yes	Yes	183.251	1	3	0	1.1747	29.54	3	49.361	0
10559369	CC(=O)OC1CC2CCC(C1)N2C	FALSE	FALSE	FALSE	Yes	Yes	Yes	183.251	1	3	0	1.1747	29.54	3	49.361	0
10856614	CC1=CCCC2(C1CC(CC2)C(=C)C)C	FALSE	TRUE	FALSE	Yes	Yes	Yes	204.357	1	0	0	4.7252	0	0	66.743	0
11019992	CC(C)C1=CC(=C(C)C)CCC1(C)C=C	FALSE	TRUE	FALSE	Yes	Yes	Yes	204.357	2	0	0	4.8913	0	0	68.833	0
12300148	CC1=CCC(CC1)(C(C)CCC=C(C)C)O	FALSE	TRUE	FALSE	Yes	Yes	Yes	222.372	4	1	1	4.2302	20.23	1	70.3868	0
12309449	CC(C)C1=CC(C(CC1)(C)C=C)C(=C)C	FALSE	TRUE	FALSE	Yes	Yes	Yes	204.357	3	0	0	4.7472	0	0	68.763	0
15161648	CN(C)CCC1=CC2=C(C=C1C=C3C4=C(C5=C(C=C4)OCO5)C(=O)N3)OCO2	FALSE	TRUE	FALSE	Yes	Yes	Yes	380.4	4	6	1	2.4896	69.26	7	102.7252	2
102267534	C[N+]1=C2C(=CC3=C2C4=C(C=C3)OCO4)C5=CC6=C(C=C5C=C1)OCO6	FALSE	TRUE	FALSE	Yes	Yes	Yes	332.335	0	4	0	3.3797	40.8	5	91.498	2
